# Supplementary material for: Effect of Kinesio taping on Pregnancy-related low back pain: A protocol for systematic review and meta-analysis
Source: PLoS One. 2022 Jan 20;17(1):e0261766. doi: 10.1371/journal.pone.0261766 (PMC8775207; doi:10.1371/journal.pone.0261766)
Supplement: S1 Checklist — (ZIP) [file pone.0261766.s001.zip]

Archive with 2 entries (1 files):
- PRISMA checklist/
- PRISMA checklist/PRISMA checklist.doc
